# Supplementary material for: Validation of loci and genes associated with fertility in Holstein cows using gene-set enrichment analysis-SNP and genotype-by-sequencing
Source: BMC Genomics. 2025 Feb 21;26:174. doi: 10.1186/s12864-025-11364-9 (PMC11846197; doi:10.1186/s12864-025-11364-9)
Supplement: Supplementary file 1 — Supplementary Material 1: Supplemental_Tables.xlsx: Additional file 1 (.xlsx): Table S1. Milk yield data. Table S2. Gene sets associated with cow conception rate to the first breeding in Holstein cows. Table S3. Gene sets associated with number of breedings to conception in Holstein cows. [file 12864_2025_11364_MOESM1_ESM.xlsx]

## Sheet: TableS1
Supplemental Table S1. Distribution of Milk Yield Across Phenotypic Groups
305MEa	Group 1b	Group 2c	Group 3d
Mean	28619.9	29076.8	28647.5
Min	20250	17430	17620
Max	40380	43310	34885
a Estimated 305 day mature equivalent milk yield. Utilized to allow for equitable comparison of milk yield across days in milk.
b Cows that conceived to the first service
c Normalized Cows that were bred 2 - 20 times before conceiving.
d Infertile cows that never conceived after 6 or more breedings.

## Sheet: Table S2
Supplemental Table S2. Gene sets associated with cow conception rate to the first breeding in Holstein cows.
Gene Setsa	# Genes	NESc	Leading Edge Genesd
	(# LEG)b
Cell Cycle, Mitotic (R-HSA-69278)	300 (93)	5.08	RAD21	PAFAH1B1	CEP290	CLIP1	RBL2	TUBB4B	CENPH	CCNB1	CDK6	CCNE2	CEP250	CENPJ	CASC5	PRIM2	KNTC1	CDK1	YWHAE	CLASP1	BTRC	CDC14A	SDCCAG8	CDK7	CDKN2A	CDKN2B	CEP41	CCNA2	NUF2	KIF23	PSMA4	PSMB8	PSMB9	MCM7	MCM3	MCM2	UBE2C	OFD1	RPA3	KIF2B	NUP133	AHCTF1	PRKAR2B	NUDC	PRIM1	TYMS	ALMS1	CENPT	ANAPC5
Cell Cycle (R-HSA-1640170)	364 (126)	4.87	RAD21	PAFAH1B1	CEP290	CLIP1	RBL2	TUBB4B	CENPH	CCNB1	CDK6	RFWD2	SYNE2	H2AFX	CCNE2	CEP250	CENPJ	CASC5	PRIM2	KNTC1	CDK1	YWHAE	CLASP1	BTRC	CDC14A	SDCCAG8	CDK7	CDKN2A	CDKN2B	CEP41	CCNA2	NUF2	RUVBL1	KIF23	PSMA4	POT1	PSMB8	PSMB9	MCM7	MCM3	ATR	MCM2	UBE2C	OFD1	HIST1H4D	RPA3	KIF2B	NUP133	AHCTF1
Protein Polymerization (GO:0051258)	79 (21)	4.81	TWF1	TUBB4B	ARFIP2	TUBA8	CAPZA2	F2	SCIN	WASF1	SLAIN2	ANG	VIL1	CAPZB	TMSB4	RASA1	SNCA	ARPIN	ARPC1A	UBE2C	RAC1	WASL	ARPC5
Recruitment of Mitotic Centrosome Proteins and Complexes (R-HSA-380270)	62 (22)	4.77	PAFAH1B1	CEP290	TUBB4B	CCNB1	CEP250	CENPJ	CDK1	YWHAE	CLASP1	SDCCAG8	CEP41	OFD1	PRKAR2B	ALMS1	CEP72	CEP70	AKAP9	NINL	PRKACA	PLK1	NUMA1	CEP135
Mitotic G2-G2/M Phases (R-HSA-453274)	76 (24)	4.74	PAFAH1B1	CEP290	TUBB4B	CCNB1	CEP250	CENPJ	CDK1	YWHAE	CLASP1	SDCCAG8	CDK7	CEP41	CCNA2	OFD1	PRKAR2B	ALMS1	CEP72	CEP70	AKAP9	NINL	PRKACA	PLK1	NUMA1	CEP135
Loss of NLP From Mitotic Centrosomes (R-HSA-380259)	55 (20)	4.68	PAFAH1B1	CEP290	TUBB4B	CEP250	CENPJ	CDK1	YWHAE	CLASP1	SDCCAG8	CEP41	OFD1	PRKAR2B	ALMS1	CEP72	CEP70	AKAP9	NINL	PRKACA	PLK1	CEP135
Cellular Component Disassembly (GO:0022411)	81 (20)	4.64	TWF1	DPP4	MICAL3	CCNB1	GABARAPL1	MMP13	CAPZA2	SCIN	VIL1	CAPZB	ENDOG	FOXL2	BAX	KIF2B	FIS1	NAPB	STMN1	DSTN	SBDS	MTRF1L
Macromolecular Complex Assembly (GO:0065003)	372 (84)	4.47	TWF1	SRSF1	TUBB4B	CNOT7	HES1	SF3A1	H1FOO	CENPH	CHMP4A	DPAGT1	CAMK2D	KCTD1	SAMHD1	VAMP4	ARFIP2	RAD51	SRR	TUBA8	SLC6A4	CAPZA2	TBCA	OAT	F2	FECH	SCIN	WASF1	SLAIN2	ANG	VIL1	PEX5	VWF	STRAP	EIF6	COX7A2L	CAPZB	SNAP29	MGST1	TMSB4	RASA1	IGF1R	GEMIN8	LRRC6	NAP1L1	CBR4	SNCA	NUDT21	ARPIN
Signaling by NGF (R-HAS-9031628)	207(80)	4.42	NTRK2	SOS2	APH1B	RAP1A	PRKCE	ADCY2	ADCY5	ATF1	VAV3	MAPK8	AKT3	MYD88	SORCS3	CDK1	AKAP13	ADAM17	YWHAE	MCF2	TIAM2	CAMK4	TIAM1	PRKCI	FOXO3	ADCY1	DUSP6	FGD2	ADCY9	SQSTM1	FGD4	ABR	PIK3R1	NR4A1	ITSN1	PDPK1	OBSCN	RALB	MEF2A	PDE1A	AP2A1	PRKAR2A	RAC1	RPS6KA3	CHUK	KIDINS220	AP2B1	PRKAR2B	FURIN
Protein Complex Assembly (GO:0065003)	303 (73)	4.38	TWF1	TUBB4B	HES1	H1FOO	CENPH	CHMP4A	DPAGT1	CAMK2D	KCTD1	SAMHD1	VAMP4	ARFIP2	RAD51	SRR	TUBA8	SLC6A4	CAPZA2	TBCA	OAT	F2	SCIN	WASF1	SLAIN2	ANG	VIL1	PEX5	VWF	COX7A2L	CAPZB	SNAP29	MGST1	TMSB4	RASA1	IGF1R	LRRC6	NAP1L1	CBR4	SNCA	NUDT21	ARPIN	COX19	ARPC1A	ASF1A	UBE2C	NLRC4	NDUFAF6	MICU1
Regulation of RNA Splicing (GO:0043484)	33 (13)	4.31	SRSF1	SF3A1	RBFOX1	CLK3	SNW1	HNRNPF	SNRNP70	PIK3R1	RBM22	CELF3	RBFOX2	PRPF19	NSRP1
Actin Filament Polymerization (GO:0030041)	48 (15)	4.29	TWF1	ARFIP2	CAPZA2	SCIN	WASF1	ANG	VIL1	CAPZB	TMSB4	RASA1	ARPIN	ARPC1A	RAC1	WASL	ARPC5
Actin Polymerization or Depolymerization (GO:0008154)	58 (17)	4.27	TWF1	MICAL3	ARFIP2	CAPZA2	SCIN	WASF1	ANG	VIL1	CAPZB	TMSB4	RASA1	ARPIN	ARPC1A	RAC1	WASL	ARPC5	DSTN
Cilium Morphogenesis (GO:0060271)	46 (8)	4.24	CEP290	ASAP1	IFT46	IFT43	TTLL1	C7H5ORF30	CEP41	LRRC6
Protein Complex Biogenesis (GO:0070271)	306 (73)	4.23	TWF1	TUBB4B	HES1	H1FOO	CENPH	CHMP4A	DPAGT1	CAMK2D	KCTD1	SAMHD1	VAMP4	ARFIP2	RAD51	SRR	TUBA8	SLC6A4	CAPZA2	TBCA	OAT	F2	SCIN	WASF1	SLAIN2	ANG	VIL1	PEX5	VWF	COX7A2L	CAPZB	SNAP29	MGST1	TMSB4	RASA1	IGF1R	LRRC6	NAP1L1	CBR4	SNCA	NUDT21	ARPIN	COX19	ARPC1A	ASF1A	UBE2C	NLRC4	NDUFAF6	MICU1
Macromolecular Complex Binding (GO:0044877)	297 (97)	4.13	PAFAH1B1	RAP1A	H1FOO	PPARGC1A	CENPH	GABARAPL1	MMP13	MUM1	SLC6A4	YWHAE	PLS1	MYO10	F2	STRN3	COLEC12	SCIN	WASF1	SEC61A2	MYB	HMGB4	TDRD3	GNAO1	VIL1	VWF	EIF6	PRKCB	CAPZB	GNAI1	TFAM	POLR3A	IGF1R	SEC61A1	DNAJC2	HMGN4	PIK3R1	USH1C	PDGFA	MEF2A	ARPC1A	ASF1A	PRIMPOL	LMO2	MYO1D	NANOG	MTA3	CCNT1	TNNC1
Cellular Protein Complex Disassembly (GO:0032984)	40 (13)	4.06	TWF1	MICAL3	CCNB1	CAPZA2	SCIN	VIL1	CAPZB	KIF2B	NAPB	STMN1	DSTN	SBDS	MTRF1L
Cellular Macromolecular Complex Assembly (GO:0006461)	245 (55)	4.06	TWF1	SRSF1	TUBB4B	CNOT7	SF3A1	H1FOO	CENPH	VAMP4	ARFIP2	TUBA8	CAPZA2	TBCA	F2	SCIN	WASF1	SLAIN2	ANG	VIL1	STRAP	EIF6	COX7A2L	CAPZB	SNAP29	TMSB4	RASA1	GEMIN8	LRRC6	NAP1L1	SNCA	ARPIN	COX19	ARPC1A	ASF1A	UBE2C	NDUFAF6	RAC1	WASL	ARPC5	NAPB	PRPF19	CYBA	SBDS	DRC1	LONP1	ARPC3	TARBP2	H4
Regulation of Actin Filament Polymerization (GO:0030833)	44 (6)	4.03	TWF1	CAPZA2	SCIN	VIL1	CAPZB	TMSB4
Gap Junction (K-hsa04540)	83 (22)	3.966	SOS2	TUBB4B	PRKG1	GRM5	TJP1	ADCY2	GRM1	ADCY5	PDGFRB	GNAI2	GNAQ	PDGFRA	TUBA8	PDGFD	CDK1	PRKG2	PRKCB	GNAI1	PLCB4	GUCY1A2	ADCY1	ADCY9
Signaling by PDGF (R-HSA-186797)	116 (52)	3.952	COL6A3	COL4A3	COL4A4	PRKCE	ADCY2	THBS2	ADCY5	PDGFRB	PDGFRA	AKT3	PDGFD	CDK1	CAMK4	COL4A1	PLG	FOXO3	ADCY1	RASA1	ADCY9	PIK3R1	NR4A1	COL9A1	PDGFA	PDPK1	PDE1A	PRKAR2A	CHUK	PDGFC	PRKAR2B	FURIN	COL3A1	PIK3CB	COL6A2	SRC	MAPKAP1	PHLPP1	CASP9	STAT6	PRKACA	THBS4	ITPR3	ADCY8	ADCY7	NCK2	COL5A1	FOXO1	PLCG1
Cellular Protein Complex Assembly (GO:0034622)	157 (38)	3.932	TWF1	TUBB4B	CENPH	VAMP4	ARFIP2	TUBA8	CAPZA2	TBCA	F2	SCIN	WASF1	SLAIN2	ANG	VIL1	COX7A2L	CAPZB	SNAP29	TMSB4	RASA1	LRRC6	SNCA	ARPIN	COX19	ARPC1A	UBE2C	NDUFAF6	RAC1	WASL	ARPC5	NAPB	CYBA	DRC1	LONP1	ARPC3	ATP6V0A2	PSMD11	RDX	ARL6
Protein Complex Disassembly (GO:0032984)	46 (13)	3.927	TWF1	MICAL3	CCNB1	CAPZA2	SCIN	VIL1	CAPZB	KIF2B	NAPB	STMN1	DSTN	SBDS	MTRF1L
Negative Regulation of Cytoskeleton Organization (GO:0051494)	35 (9)	3.873	TWF1	CCNB1	CAPZA2	SCIN	VIL1	CAPZB	TMSB4	SNCA	ARPIN
Regulation of Protein Polymerization (GO:0032271)	54 (16)	3.859	TWF1	ARFIP2	CAPZA2	SCIN	WASF1	SLAIN2	VIL1	CAPZB	TMSB4	RASA1	SNCA	ARPIN	ARPC1A	RAC1	WASL	ARPC5
Regulation of Actin Polymerization or Depolymerization (GO:0008064)	50 (15)	3.846	TWF1	ARFIP2	CAPZA2	SCIN	WASF1	VIL1	CAPZB	TMSB4	RASA1	ARPIN	ARPC1A	RAC1	WASL	ARPC5	DSTN
Protein Depolymerization (GO:0051261)	34 (11)	3.832	TWF1	MICAL3	CCNB1	CAPZA2	SCIN	VIL1	CAPZB	KIF2B	STMN1	DSTN	SBDS
Integration of Energy Metabolism (R-HSA-163685)	112 (38)	3.798	LEP	ADRA2A	RAP1A	DPP4	ADCY2	GNG8	ADCY5	GNAI2	GNAQ	GNAO1	CHRM3	GNAI1	ADCY1	ADCY9	KCNC2	GNG5	ABCC8	AGPAT1	GNG10	GNG7	CACNB2	PRKAA2	PRKAR2A	GNG2	PRKAR2B	PCSK1	GNB4	IQGAP1	KCNB1	CACNA1A	SEC11A	GNG3	ACACB	GLP1R	PRKACA	ITPR3	ADCY8	ADCY7
Mitotic Prometaphase (R-HSA-68877)	82 (24)	3.777	RAD21	PAFAH1B1	CLIP1	CENPH	CASC5	KNTC1	CLASP1	NUF2	KIF2B	NUP133	AHCTF1	NUDC	CENPT	SKA1	STAG2	PLK1	ITGB3BP	MAD1L1	INCENP	PPP2R5E	SEC13	BUB1B	CENPP	BUB1
Cellular Localization (GO:0051641)	650 (200)	3.765	RAD21	TWF1	PAFAH1B1	CEP290	RAP1A	KCNIP3	HES1	IFT46	MICAL3	CCNB1	CHMP4A	FAM160A2	CXCL9	SDAD1	TMED10	CAMK2D	PRL	IFT43	VAMP4	PLIN5	CHMP2B	STRADA	AP1M1	IL13	NME7	CDK1	YWHAE	PKIA	SYT1	MYO10	F2	COG7	ARCN1	SCIN	OPRM1	SCAMP5	DPP6	ANG	PEX5	SCP2	EIF6	NAPG	TLR9	ATP9B	SNAP29	RANBP1	KCNAB2
Cell Death (GO:0008219)	443 (171)	3.755	RAD21	OXR1	NDOR1	KCNIP3	PPARGC1A	CHMP4A	ESR2	PRL	CD5	TNFAIP8	IL4	SNW1	CDK1	SIGMAR1	NDUFS1	COMP	FAIM2	KCNMA1	SCIN	FHIT	CTNNBL1	VIL1	DAP3	CASP6	PRKCB	CCL2	ENDOG	PTGFR	DUSP6	RASA1	SPOP	CTH	TGM2	IGF1R	BMP3	MDM4	KIT	SGK1	PIK3R1	STPG1	BDNF	NR4A1	SFN	SNCA	DAPL1	MEF2A	RILPL1
Neurotrophin Signaling Pathway (K-hsa04722)	124 (31)	3.749	NTRK2	IRAK4	SOS2	RAP1A	PLCG2	CAMK2D	NTRK3	MAP3K3	MAPK8	AKT3	MAPK10	YWHAE	CAMK4	CAMK2G	ZNF274	FOXO3	PIK3R1	BDNF	BAX	RAC1	RPS6KA3	KIDINS220	ABL1	NFKB1	TP73	MAP3K5	PIK3CB	CDC42	SHC3	FASLG	BCL2
Negative Regulation of Protein Complex Assembly (GO:0031333)	32 (10)	3.731	TWF1	CAPZA2	SCIN	VIL1	PEX5	CAPZB	TMSB4	SNCA	CLU	LMO4
Death (GO:0005123)	445 (171)	3.725	RAD21	OXR1	NDOR1	KCNIP3	PPARGC1A	CHMP4A	ESR2	PRL	CD5	TNFAIP8	IL4	SNW1	CDK1	SIGMAR1	NDUFS1	COMP	FAIM2	KCNMA1	SCIN	FHIT	CTNNBL1	VIL1	DAP3	CASP6	PRKCB	CCL2	ENDOG	PTGFR	DUSP6	RASA1	SPOP	CTH	TGM2	IGF1R	BMP3	MDM4	KIT	SGK1	PIK3R1	STPG1	BDNF	NR4A1	SFN	SNCA	DAPL1	MEF2A	RILPL1
Protein Complex Subunit Organization (GO:0043933)	395 (104)	3.724	TWF1	TUBB4B	HES1	H1FOO	MICAL3	CCNB1	CENPH	CHMP4A	DPAGT1	CAMK2D	KCTD1	SAMHD1	VAMP4	ARFIP2	RAD51	SRR	TUBA8	SLC6A4	CAPZA2	TBCA	OAT	F2	SCIN	WASF1	SLAIN2	ANG	SERPINF2	VIL1	PEX5	VWF	COX7A2L	CAPZB	SNAP29	MGST1	TMSB4	RASA1	IGF1R	LRRC6	NAP1L1	CBR4	SNCA	NUDT21	ARPIN	COX19	ARPC1A	ASF1A	UBE2C
RNA Degradation (K-hsa03018)	54 (16)	3.71	CNOT7	ENO1	EDC3	CNOT6	ENO2	CNOT4	CNOT1	PAPOLB	PARN	DDX6	TTC37	LSM6	EXOSC7	EXOSC2	XRN1	LSM5
Regulation of Insulin Secretion (R-HSA-422356)	86 (31)	3.65	LEP	ADRA2A	RAP1A	DPP4	GNG8	ADCY5	GNAI2	GNAQ	GNAO1	CHRM3	GNAI1	KCNC2	GNG5	ABCC8	GNG10	GNG7	CACNB2	PRKAR2A	GNG2	PRKAR2B	PCSK1	GNB4	IQGAP1	KCNB1	CACNA1A	SEC11A	GNG3	GLP1R	PRKACA	ITPR3	ADCY8
Macromolecular Complex Disassembly (GO:0032984)	52 (13)	3.613	TWF1	MICAL3	CCNB1	CAPZA2	SCIN	VIL1	CAPZB	KIF2B	NAPB	STMN1	DSTN	SBDS	MTRF1L
Cell Cycle (K-hsa04110)	119 (40)	3.607	RAD21	RBL2	CCNB1	CDK6	CCNE2	SMAD2	CREBBP	CDK1	YWHAE	CDC14A	CDK7	CDKN2A	CDKN2B	SMAD4	TFDP2	CCNA2	SFN	MCM7	MCM3	ATR	MCM2	ABL1	ANAPC5	CUL1	CDC14B	ANAPC7	SMC1B	STAG2	CDC45	CCNE1	PLK1	MAD1L1	RBL1	GSK3B	SMAD3	ANAPC10	CDC7	PTTG1	BUB1B	BUB1
Positive Regulation of Lipid Metabolic Process (GO:0045834)	31 (4)	3.591	LEP	PPARGC1A	PRL	PLIN5
Protein Complex Binding (GO:0044877)	188 (60)	3.538	PAFAH1B1	RAP1A	H1FOO	CENPH	GABARAPL1	MMP13	MUM1	SLC6A4	YWHAE	PLS1	MYO10	F2	STRN3	SCIN	WASF1	GNAO1	VIL1	VWF	CAPZB	GNAI1	IGF1R	HMGN4	PIK3R1	USH1C	PDGFA	ARPC1A	MYO1D	TNNC1	MTM1	KIF2B	ZNHIT1	SBDS	SPARC	ARPC3	MSH2	SKA1	RNF169	FBLN5	THBS4	GNAT3	ITGB6	PLK1	ANKRD54	CETN1	KCTD5	FSCN2	UHRF1
Regulation of Protein Complex Assembly (GO:0043254)	81 (26)	3.52	TWF1	ARFIP2	CAPZA2	SCIN	WASF1	SLAIN2	VIL1	PEX5	CAPZB	TMSB4	RASA1	SNCA	ARPIN	ARPC1A	CLU	BAX	LMO4	RAC1	WASL	ARPC5	NAPB	ARPC3	IL5	RDX	FAS	SAR1A
Negative Regulation of Protein Complex Disassembly (GO:0043242)	20 (6)	3.513	TWF1	CCNB1	CAPZA2	SCIN	VIL1	CAPZB
Organelle Localization (GO:0051640)	95 (21)	3.509	PAFAH1B1	RAP1A	CCNB1	SDAD1	TMED10	PLIN5	IL13	SYT1	EIF6	SNAP29	KIT	SNCA	MEF2A	AP3S2	RAB3C	BTBD9	IFT20	VPS33B	MTM1	WASL	NAPB
Retinol Metabolism (K-hsa00830)	39 (14)	3.503	RPE65	ALDH1A2	ALDH1A1	CYP3A5	CYP3A4	CYP4A22	CYP1A1	ADH4	UGT2A1	PNPLA4	RETSAT	UGT1A6	DGAT2	CYP4A11
Condensed Chromosome (GO:0000793)	52 (5)	3.496	RAD21	CCNB1	CENPH	DYNC1I1	RAD51
Cellular Response to Chemical Stimulus (GO:0070887)	425 (160)	3.474	IRAK4	OXR1	RAP1A	NDOR1	PPARGC1A	RPE65	ESR2	GABRB2	CXCL9	MET	SCLY	CAPN2	SMAD2	MYD88	RAD51	IL13	SNW1	PLA2R1	OPRM1	GABRG2	EDNRB	COL4A1	VIL1	STRAP	CDKN2B	PRKCB	SMAD4	EDN2	CCL2	CFTR	PBLD	DUSP6	USP15	LPO	PPP3CA	KIT	PIK3R1	RBM22	NR4A1	ESR1	SNCA	MEF2A	P2RX4	NR1H4	VDR	LMO2	ROMO1
Transmembrane Transport of Small Molecules (R-HSA-382551)	396 (139)	3.43	SLC7A2	SLC24A3	SLC34A3	ABCC5	SLC34A2	SLC24A2	SLC12A1	ADCY2	GABRB2	GNG8	ADCY5	SLC17A1	SLC6A7	SLC36A2	SLC38A3	SLC6A11	SLC9A9	ATP6V1A	SLC2A12	HK1	NUP155	SLCO1C1	SLC8A1	ATP8B1	SLC26A7	ATP10B	GABRG2	SLC30A5	ABCA9	SLC6A9	SLC22A3	AQP8	ATP9B	CFTR	ATP1B3	ADCY1	SLC39A8	SLCO4C1	SLC28A1	ABCC9	GABRG3	STEAP3	ADCY9	SLC12A2	GABRA6	SLC2A13	GNG5
Regulation of mRNA Metabolic Process (GO:1903311)	32 (1)	3.423	PCBP4
Negative Regulation of Protein Depolymerization (GO:1901880)	19 (6)	3.42	TWF1	CCNB1	CAPZA2	SCIN	VIL1	CAPZB
Regulation of mRNA Processing (GO:0050684)	31 (8)	3.411	SRSF1	CNOT7	SF3A1	SNW1	SNRNP70	CELF3	PRPF19	NSRP1
Negative Regulation of Protein Polymerization (GO:0032272)	21 (7)	3.385	TWF1	CAPZA2	SCIN	VIL1	CAPZB	TMSB4	SNCA
Melanogenesis (K-hsa04916)	95 (42)	3.377	FZD6	ADCY2	CAMK2D	ADCY5	GNAI2	GNAQ	FZD1	DCT	CREBBP	CREB3L2	GNAO1	CAMK2G	EDNRB	TYR	PRKCB	GNAI1	PLCB4	ADCY1	ADCY9	KIT	WNT2	WNT7A	WNT3	TCF7L1	PRKX	PRKACA	ADCY8	ADCY7	POMC	GSK3B	MITF	EDN1	CREB3L4	ADCY3	WNT3A	TCF7L2	FZD10	WNT16	FZD8	WNT9B	PLCB1	MAPK1
Actin Filament Depolymerization (GO:0030042)	21 (6)	3.362	TWF1	MICAL3	CAPZA2	SCIN	VIL1	CAPZB
Cellular Component Assembly (GO:0022607)	515 (126)	3.34	TWF1	SRSF1	RAP1A	NDOR1	TUBB4B	CNOT7	HES1	SF3A1	H1FOO	IFT46	CENPH	GABARAPL1	CHMP4A	DPAGT1	CAMK2D	KCTD1	SAMHD1	VAMP4	ARFIP2	RAD51	SRR	TUBA8	SLC6A4	SRPX2	CAPZA2	TTLL1	TBCA	OAT	MYO10	F2	FECH	SCIN	WASF1	CLSTN3	SLAIN2	ANG	SERPINF2	VIL1	PEX5	PPP1R16B	VWF	STRAP	EIF6	COX7A2L	CAPZB	SNAP29	MGST1
G Alpha (Z) Signalling Events(R-HSA-418597)	42 (21)	3.339	ADRA2A	PRKCE	ADCY2	GNG8	ADCY5	GNAI2	PRKCB	PRKCQ	GNAI1	ADCY1	ADCY9	GNG5	PRKCH	GNG10	GNG7	GNG2	GNB4	RGS17	GNG3	ADCY8	ADCY7
p75 NTR Receptor-Mediated Signalling (R-HSA-193704)	78 (26)	3.337	SOS2	APH1B	VAV3	MAPK8	MYD88	SORCS3	AKAP13	ADAM17	YWHAE	MCF2	TIAM2	TIAM1	PRKCI	FGD2	SQSTM1	FGD4	ABR	ITSN1	OBSCN	RAC1	RASGRF2	ARHGEF3	ARHGAP4	FGD3	LINGO1	ARHGEF6
Cytoskeleton Organization (GO:0007010)	251 (77)	3.331	TWF1	PAFAH1B1	TUBB4B	MICAL3	CCNB1	SDAD1	ARFIP2	CAPN2	PRKCDBP	CAPZA2	TTLL1	SCIN	WASF1	SLAIN2	ANG	SERPINF2	VIL1	ZRANB1	CCL2	CAPZB	TMSB4	RASA1	KIT	ABR	SNCA	MEF2A	ARPIN	ARPC1A	RAC1	EPB41	MTM1	KIF2B	WASL	ARPC5	ARHGAP10	STMN1	DSTN	SBDS	USP33	ATP2C1	PHPT1	CDC42	AUNIP	ARPC3	DAG1	RAC2	SKA1
Adrenaline, Noradrenaline Inhibits Insulin Secretion (R-HSA-400042)	24 (13)	3.313	ADRA2A	GNG8	ADCY5	GNAI2	GNAO1	GNAI1	GNG5	GNG10	GNG7	CACNB2	GNG2	GNB4	GNG3
Regulation of Protein Complex Disassembly (GO:0043244)	29 (6)	3.308	TWF1	CCNB1	CAPZA2	SCIN	VIL1	CAPZB
Chromosome Centromeric Region (GO:0000779)	53 (4)	3.295	RAD21	CCNB1	CENPH	DYNC1I1
Positive Regulation of Lipid Biosynthetic Process (GO:0046889)	20 (3)	3.281	LEP	PRL	PLIN5
Receptor Binding (GO:0005102)	338 (125)	3.275	IRAK4	LEP	DPP4	CCNB1	GABARAPL1	CXCL9	PRL	STC1	A2M	IL13	IL4	SNW1	PTH	SRPX2	SYT1	F2	SNX17	TG	ZNF274	ANG	VWF	STRAP	HCST	TYROBP	PLG	PRKCB	TRIP12	EDN2	CCL2	GNAI1	RASA1	USP15	IGF1R	BMP3	PIK3R1	BDNF	PDGFA	PPY	PYY	PYY2	CNPY4	TCF21	VDR	FOXL2	GDF10	VIP	PKD2
Sequence Specific DNA Binding RNA Polymerase II Transcription Factor Activity (GO:0000981)	70 (25)	3.273	ELF1	E2F8	HES1	ESR2	ATF1	PTH	ZNF274	NR4A1	MEF2A	TCF21	NR1H4	VDR	CHCHD3	LMO2	FOXL2	SCAND1	ETV1	GATA5	NR5A1	PKNOX1	RBPJ	FOXP1	MEF2C	NEUROD6	FOXO1
Pathways in Cancer (K-hsa05200)	316 (140)	3.266	FZD6	SOS2	COL4A4	CDK6	PLCG2	GLI2	PDGFRB	CTNNA2	FGF7	CCNE2	MET	FZD1	PLD1	PDGFRA	SMAD2	MAPK8	AKT3	RAD51	DCC	MAPK10	CREBBP	ITGA2	ZBTB16	CTNNA3	MECOM	LAMA2	CEBPA	BIRC2	COL4A1	CTBP2	CDKN2A	CDKN2B	PTCH1	PRKCB	SMAD4	IGF1R	KIT	HSP90AB1	PIK3R1	ARNT2	BCR	CCDC6	PDGFA	DAPK1	RALB	TRAF3	TGFBR2
Cellular Component Biogenesis (GO:0044085)	591 (138)	3.261	TWF1	SRSF1	RAP1A	NDOR1	TUBB4B	CNOT7	HES1	SF3A1	H1FOO	METTL15	IFT46	CENPH	GABARAPL1	TFB1M	CHMP4A	SDAD1	DPAGT1	CAMK2D	KCTD1	SAMHD1	VAMP4	ARFIP2	RAD51	SRR	TUBA8	SLC6A4	SRPX2	CAPZA2	TTLL1	TBCA	OAT	MYO10	F2	FECH	SCIN	WASF1	CLSTN3	SLAIN2	ANG	SERPINF2	VIL1	PEX5	PPP1R16B	VWF	STRAP	EIF6	COX7A2L
Macromolecular Complex Subunit Organization (GO:0043933)	564 (140)	3.261	TWF1	SRSF1	TUBB4B	CNOT7	HES1	SF3A1	H1FOO	MICAL3	CCNB1	CENPH	CHMP4A	DPAGT1	CAMK2D	KCTD1	SAMHD1	VAMP4	ARFIP2	RAD51	SRR	MUM1	TUBA8	SNW1	SLC6A4	CAPZA2	TBCA	OAT	F2	FECH	SCIN	WASF1	HMGB4	TDRD3	SLAIN2	ANG	SERPINF2	VIL1	PEX5	VWF	STRAP	EIF6	COX7A2L	PRKCB	TRIP12	CAPZB	SNAP29	MGST1	TMSB4
Negative Regulation of Actin Filament polymerization (GO:0030837)	17 (6)	3.26	TWF1	CAPZA2	SCIN	VIL1	CAPZB	TMSB4
GABA-B Receptor II Signaling (P05731)	35 (24)	3.236	ADCY2	GNG8	ADCY5	GABBR2	GNAO1	GNAI1	ADCY1	ADCY9	GNG5	GNG10	GNG7	PRKAR2A	PRKAR2B	GNB4	KCNJ3	CACNA1A	GNG3	PRKX	PRKACA	ADCY8	ADCY7	GNB1	GABBR1	PRKAR1B
Regulation of Protein Depolymerization (GO:1901879)	26 (6)	3.231	TWF1	CCNB1	CAPZA2	SCIN	VIL1	CAPZB
Signaling by GPCR (R-HSA-372790)	717 (263)	3.228	FZD6	OR10C1	SOS2	ADRA2A	FSHR	OR2J3	PRKCE	ADCY2	TAS1R2	CXCL9	GNG8	OR2G2	CCL22	GRM1	ADCY5	GABBR2	PDE10A	GNAI2	OR10G2	GNAQ	FZD1	VAV3	AKT3	RGS18	MGLL	OR2AE1	PTH	CDK1	CCL27	DGKG	OR2S2	AKAP13	PTH2R	F2	DGKH	OPRM1	NPSR1	PDE4D	RASGRP1	P2RY12	PDE4B	MCF2	OR5I1	TIAM2	HCRTR2	GNAO1	OR6F1
Positive Regulation of Sequence Specific DNA Binding Transcription Factor Activity (GO:0051091)	51 (25)	3.223	PPARGC1A	ESR2	PRL	MYD88	IL4	PRKCB	CTH	KIT	ESR1	CLU	CAT	WNT2	MAP3K13	IL5	TRIM38	CIB1	ARID5B	CAPN3	HMGN3	CRTC2	EDA	RIPK2	TRAF6	DDRGK1	PPARG
Regulation of Metal Ion Transport (GO:0010959)	63 (17)	3.218	KCNIP3	CXCL9	CAMK2D	STC1	YWHAE	F2	SLC8A1	DPP6	CCL2	KCNAB2	ATP1B3	SNCA	SNTA1	P2RX4	CACNB2	BAX	PKD2
Developmental Biology (R-HSA-1266738)	373 (139)	3.206	SEMA3E	LEP	SOS2	COL6A3	COL4A3	COL4A4	HES1	PLXND1	PPARGC1A	CDK19	SCN8A	ENAH	NEO1	ROBO1	SCN5A	DCX	ABLIM1	MET	SMAD2	AKT3	NUMB	DCC	UNC5D	CREBBP	CDK1	ITGA2	NCOR1	HFE2	CLASP1	PLXNA1	MYO10	RGMB	NRCAM	GDNF	PLXNA3	NRP1	NCAN	SLIT3	DPYSL4	COL4A1	NTN4	CNTN2	TYROBP	TRPC5	CDH4	SMAD4	PRKCQ
Apoptotic Process (GO:0006915)	417 (158)	3.196	RAD21	OXR1	KCNIP3	PPARGC1A	ESR2	PRL	CD5	TNFAIP8	IL4	SNW1	CDK1	SIGMAR1	NDUFS1	COMP	FAIM2	KCNMA1	SCIN	FHIT	CTNNBL1	VIL1	DAP3	CASP6	PRKCB	CCL2	ENDOG	PTGFR	DUSP6	RASA1	SPOP	CTH	TGM2	IGF1R	BMP3	MDM4	SGK1	PIK3R1	STPG1	BDNF	NR4A1	SFN	SNCA	DAPL1	MEF2A	CASP4	P2RX4	VDR	SH3GLB1
Wnt Signaling Pathway (K-hsa04310)	142 (60)	3.17	FZD6	CAMK2D	FZD1	DKK2	SMAD2	MAPK8	NKD1	MAPK10	CREBBP	BTRC	NLK	CAMK2G	CTBP2	LRP6	PRKCB	SMAD4	NFATC1	PLCB4	PPP3CA	RUVBL1	NFAT5	PRICKLE2	FRAT1	FRAT2	MMP7	RAC1	WNT2	WNT7A	WNT3	CUL1	RAC2	TCF7L1	PRKX	PRKACA	SENP2	NFATC3	GSK3B	PPP2R5E	CER1	CHP2	SMAD3	NFATC2	DAAM2	PPARD	PRICKLE1	SFRP4	WNT3A
Positive Regulation of Intracellular Transport (GO:0032388)	56 (26)	3.158	CEP290	CXCL9	PRL	IL13	F2	SCP2	PIK3R1	RBM22	SFN	SNCA	P2RX4	BAX	FIS1	PRKACA	CDK5R1	MFF	PDZK1	CIB1	CAPN3	CAV1	EDA	TGFBR1	SLC51B	TMEM30A	HYAL2	EHD1
Phosphorylation (GO:0016310)	457 (177)	3.148	IRAK4	TWF1	RAP1A	PRKG1	HES1	CCNB1	CAMK2D	PFKFB3	CCNE2	MET	STRADA	MVK	MYD88	CLK3	PRKCDBP	IL4	NME7	CDK1	PRKAB1	PDE5A	SRPX2	PKIA	NDUFS1	HK1	F2	FECH	OPRM1	CDK13	NLK	SERPINF2	STRAP	ADRBK2	CDKN2B	COX7A2L	PRKCB	CCL2	PI4KA	GK5	PBLD	DUSP6	USP15	IGF1R	BMP3	CASR	KIT	CCNA2	SGK1
Notch Signaling Pathway (P00045)	36 (14)	3.139	APH1B	HES1	NUMB	NOTCH2	ADAM17	NOTCH1	LNX1	BPTF	NOTCH4	NCOR2	JAG2	NOTCH3	RFNG	RBPJ
Positive Regulation of Cellular Protein Localization (GO:1903829)	43 (22)	3.138	CEP290	CCNB1	PRL	PIK3R1	RBM22	SFN	FYN	FIS1	RER1	PRKACA	CDK5R1	MFF	PDZK1	CIB1	EDA	ITGB1	TGFBR1	ITGA3	LIF	SLC51B	TMEM30A	HYAL2
RNA Methylation (GO:0001510)	18 (4)	3.122	METTL15	TFB1M	TRDMT1	METTL14
Programmed Cell Death (GO:0012501)	425 (160)	3.119	RAD21	OXR1	KCNIP3	PPARGC1A	ESR2	PRL	CD5	TNFAIP8	IL4	SNW1	CDK1	SIGMAR1	NDUFS1	COMP	FAIM2	KCNMA1	SCIN	FHIT	CTNNBL1	VIL1	DAP3	CASP6	PRKCB	CCL2	ENDOG	PTGFR	DUSP6	RASA1	SPOP	CTH	TGM2	IGF1R	BMP3	MDM4	KIT	SGK1	PIK3R1	STPG1	BDNF	NR4A1	SFN	SNCA	DAPL1	MEF2A	CASP4	P2RX4	VDR
Regulation of Translation (GO:0006417)	81 (9)	3.113	SRSF1	DTD1	CNOT7	CAPRIN1	AGO3	EIF2B4	FECH	ANG	ANG2
Isoprenoid Metabolic Process (GO:0006720)	30 (10)	3.104	RPE65	ALDH1A1	DPAGT1	MVK	ALDH8A1	COQ2	ISPD	MVD	DGAT2	GGPS1
Actin Filament Based Process (GO:0030029)	142 (53)	3.101	TWF1	MICAL3	SDAD1	ARFIP2	STC1	PRKCDBP	CAPZA2	SCIN	WASF1	ANG	SERPINF2	VIL1	CAPZB	TMSB4	RASA1	KIT	ABR	MEF2A	SNTA1	ARPIN	ARPC1A	RAC1	EPB41	TNNC1	WASL	ARPC5	DSTN	ATP2C1	PHPT1	ARPC3	RAC2	DTNBP1	CDK5R1	RDX	FBXO8	ACTA2	FOXP1	MEF2C	FSCN2	EDN1	RHOF	CAPN3	AQP1	CDC42EP2	ERMN	EMP2	CSRP3
Cell Division (GO:0051301)	181 (48)	3.092	RAD21	PAFAH1B1	E2F8	CCNB1	PPP1CB	CCNE2	CDK1	IST1	KLHL13	USP37	GNAI1	RASA1	FAM83D	IGF1R	ANXA11	CCNA2	DPPA3	SFN	PDGFA	UBE2C	NANOG	CCNT1	KIF2B	CAT	MEN1	WASL	NUDC	YBX1	CDC42	SDCCAG3	RBBP8	BTC	MSH2	SKA1	CCDC124	THBS4	PLK1	MIS18A	CETN1	CIB1	MCMBP	ZFYVE26	EDN1	GTPBP8	ANAPC10	PTTG1	CINP
Regulation of Cellular Ketone Metabolic Process (GO:0010565)	24 (4)	3.064	LEP	PPARGC1A	PRL	PLIN5
Actin Cytoskeleton Organization (GO:0030036)	133 (50)	3.055	TWF1	MICAL3	SDAD1	ARFIP2	PRKCDBP	CAPZA2	SCIN	WASF1	ANG	SERPINF2	VIL1	CAPZB	TMSB4	RASA1	KIT	ABR	MEF2A	ARPIN	ARPC1A	RAC1	EPB41	WASL	ARPC5	DSTN	ATP2C1	PHPT1	ARPC3	RAC2	DTNBP1	CDK5R1	RDX	FBXO8	ACTA2	FOXP1	MEF2C	FSCN2	EDN1	RHOF	CAPN3	AQP1	CDC42EP2	ERMN	EMP2	CSRP3	TMOD1	ITGB1	ARPC1B
Extracellular Matrix Component (GO:0031012)	27 (9)	3.054	COL4A3	COL4A4	LTBP2	COL4A1	ANG	ANG2	MFAP2	TINAG	SNCA
Macromolecule Localization (GO:0033036)	649 (251)	3.051	RAD21	TWF1	CEP290	SRSF1	RAP1A	KCNIP3	HES1	CCNB1	CHMP4A	NEDD8	FAM160A2	SDAD1	TMED10	PRL	VAMP4	TIMM10B	PLIN5	SNX24	CHMP2B	STRADA	AP1M1	NME7	CDK1	SIGMAR1	PLA2R1	YWHAE	PKIA	SNX17	COG7	ARCN1	OPRM1	SLC22A9	SEC61A2	SLC10A3	SCAMP5	C7H5ORF30	DPP6	ANG	PEX5	SCP2	NAPG	TLR9	ATP9B	SNAP29	KCNAB2	ATP1B3	PBLD
Cellular Macromolecule Localization (GO:0070727)	339 (94)	3.031	RAD21	TWF1	CEP290	KCNIP3	HES1	CCNB1	CHMP4A	PRL	VAMP4	STRADA	AP1M1	NME7	CDK1	YWHAE	PKIA	COG7	ARCN1	DPP6	PEX5	NAPG	ATP9B	KCNAB2	ATP1B3	PBLD	TMSB4	PPP3CA	SEC61A1	RILPL2	PIK3R1	RBM22	RPH3AL	SFN	SYTL2	TGFBRAP1	CHCHD4	AP4M1	RILPL1	AP3S2	RAB3C	BAX	IFT20	KDELR2	RAC1	PKD2	CSE1L	FYN	AP2B1
RNA Methyltransferase Activity (GO:0008173)	16 (4)	3.026	METTL15	TFB1M	TRDMT1	METTL14
Cell Death Signalling via NRAGE, NRIF and NADE (R-HSA-204998)	57 (22)	3.013	SOS2	APH1B	VAV3	MAPK8	AKAP13	YWHAE	MCF2	TIAM2	TIAM1	FGD2	SQSTM1	FGD4	ABR	ITSN1	OBSCN	RAC1	RASGRF2	ARHGEF3	ARHGAP4	FGD3	ARHGEF6	ITGB3BP
Negative Regulation of Neuron Death (GO:0043066)	36 (9)	3.006	OXR1	PPARGC1A	CHMP4A	FAIM2	CCL2	RASA1	BDNF	SNCA	BAX
Aquaporin-Mediated Transport (R-HSA-445717)	48 (25)	3.005	ADCY2	GNG8	ADCY5	AQP8	ADCY1	ADCY9	GNG5	GNG10	GNG7	PRKAR2A	GNG2	PRKAR2B	GNB4	MYO5B	AVPR2	GNG3	PRKACA	ADCY8	ADCY7	AQP4	RAB11A	AQP1	GNB1	ADCY3	PRKAR1B
a Accession code for each gene set is in parentheses: B – Biocarta, Gene Ontology – GO, KEGG – K, P – Panther, Reactome – R.
b Total number of genes included in a gene set, with the number of leading edge genes (LEG) listed in parentheses.
c Normalized enrichment score (NES) for each gene set, calculated by Kolmogorov-Smirnov-like statistics.
d Leading edge gene identified by each gene set, listed in order of significance and identified by gene symbols as listed in the National Center for Biotechnology Information gene database (https://www.ncbi.nlm.nih.gov/gene/; accessed: 9 January, 2022).
[truncated: 216 more columns]

## Sheet: Table S3
Supplemental Table S3. Gene sets associated with number of breedings to conception in Holstein cows.
Gene Setsa	# Genes	NESc	Leading Edge Genesd
	(# LEG)b
Recruitment of Mitotic Centrosome Proteins and Complexes (R:HSA-380270)	62(13)	4.327	TUBB4B	CEP290	PAFAH1B1	YWHAE	CEP250	CCNB1	CDK1	CENPJ	PLK1	CSNK1D	SDCCAG8	CLASP1	PRKAR2B
Loss of Nlp From Mitotic Centrosomes (R:HSA-380259)	55(12)	4.293	TUBB4B	CEP290	PAFAH1B1	YWHAE	CEP250	CDK1	CENPJ	PLK1	CSNK1D	SDCCAG8	CLASP1	PRKAR2B
Cellular Component Assembly (GO:0022607)	515(173)	4.08	NDOR1	TUBB4B	TWF1	SF3A1	SRSF1	RAP1A	HES1	SAMHD1	IFT46	H1FOO	CAMK2D	KCTD1	SNAP29	CNOT7	CENPH	SERPINF2	SLC6A4	CHMP4A	EIF6	DPAGT1	CAPZA2	TMSB4	COX7A2L	WASF1	TUBA8	NRXN3	UBE2C	ASF1A	GABARAPL1	ANG	PRPF19	MYO10	NUDT21	TMEM231	FECH	MEF2A	SLAIN2	VAMP4	RASA1	ATPAF2	CSRP3	NDUFAF6	GTPBP8	MGST1	RAC2	TMEM216	CSNK1D
Regulation of Rna Splicing (GO:0043484)	33(9)	4.062	SF3A1	SRSF1	RBFOX1	HNRNPF	PRPF19	PIK3R1	CLK3	NSRP1	SNW1
Macromolecular Complex Assembly (GO:0065003)	372(125)	3.967	TUBB4B	TWF1	SF3A1	SRSF1	HES1	SAMHD1	H1FOO	CAMK2D	KCTD1	SNAP29	CNOT7	CENPH	SLC6A4	CHMP4A	EIF6	DPAGT1	CAPZA2	TMSB4	COX7A2L	WASF1	TUBA8	UBE2C	ASF1A	ANG	PRPF19	NUDT21	FECH	SLAIN2	VAMP4	RASA1	ATPAF2	NDUFAF6	MGST1	CSNK1D	RAD51	SRR	CYBA	PEX5	CRTC2	ARPC3	OGFOD1	ITGB1BP1	ARPC5L	LSM14A	KCTD19	COX19	VIL1
Cell Cycle Mitotic (R:HSA-69278)	300(112)	3.831	TUBB4B	RAD21	CEP290	CLIP1	PAFAH1B1	CDK6	RBL2	KNTC1	PRIM2	YWHAE	CEP250	CENPH	CCNB1	CDK1	CENPJ	PSMB2	UBE2C	CCNE2	SKA1	PLK1	CDKN2D	ANAPC11	CSNK1D	CASC5	RPA3	SDCCAG8	CLASP1	RBL1	PRKAR2B	POLD3	ANAPC7	PSMC1	PSMD11	BIRC5	BTRC	MCM3	ANAPC5	E2F4	CDC27	CDK7	PTTG1	PSMB7	CEP41	CCNA2	GINS4	MAX	PRKACA
Macromolecular Complex Subunit Organization (GO:0043933)	564(167)	3.785	TUBB4B	TWF1	SF3A1	SRSF1	HES1	SAMHD1	H1FOO	CAMK2D	KCTD1	SNAP29	CNOT7	CCNB1	CENPH	MICAL3	SERPINF2	SLC6A4	HMGB4	CHMP4A	EIF6	DPAGT1	CAPZA2	MUM1	TMSB4	COX7A2L	WASF1	MEN1	TUBA8	UBE2C	ASF1A	ANG	SCARB1	PRPF19	NUDT21	BANP	FSCN2	FECH	SLAIN2	VAMP4	RASA1	ATPAF2	SIRT7	NDUFAF6	MGST1	DDB1	RAC2	CSNK1D	DNAJC2
Single Organism Organelle Organization (GO:0006996)	550(167)	3.657	TUBB4B	RAD21	TWF1	PAFAH1B1	IFT46	IFT43	SDAD1	SNAP29	CHCHD6	CCNB1	MICAL3	SERPINF2	SYT1	CDK1	RBBP8	TMED10	CAPZA2	TMSB4	WASF1	MEN1	UBE2C	ABR	PRKCDBP	GABARAPL1	ANG	FAM83D	SKA1	KLHL13	PLK1	NME7	DYSF	FSCN2	TMEM231	MEF2A	SLAIN2	VAMP4	RASA1	FHL3	CSRP3	ANAPC11	SIRT7	SPDL1	DDB1	RAC2	PHPT1	TMEM216	CHCHD3
Cell Division (GO:0051301)	181(62)	3.649	RAD21	PAFAH1B1	E2F8	CCNB1	PPP1CB	CDK1	RBBP8	MEN1	UBE2C	CCNE2	FAM83D	SKA1	KLHL13	PLK1	ANXA11	RASA1	ANAPC11	GTPBP8	SPDL1	YBX1	GNAI1	NANOG	ITGB1BP1	DPPA3	CCNT1	USP37	FGF2	CSNK2A2	BIRC5	CDC27	BTC	PTTG1	PDGFA	MIS18A	CCNA2	IGF1R	LCMT1	PDXP	CIB1	PSMG2	MSH2	CAT	CCNG1	PLCB1	SPICE1	SDCCAG3	UBE2S
Protein Complex Assembly (GO:0034622)	303(105)	3.633	TUBB4B	TWF1	HES1	SAMHD1	H1FOO	CAMK2D	KCTD1	SNAP29	CENPH	SLC6A4	CHMP4A	DPAGT1	CAPZA2	TMSB4	COX7A2L	WASF1	TUBA8	UBE2C	ASF1A	ANG	NUDT21	SLAIN2	VAMP4	RASA1	ATPAF2	NDUFAF6	MGST1	CSNK1D	RAD51	SRR	CYBA	PEX5	CRTC2	ARPC3	ITGB1BP1	ARPC5L	KCTD19	COX19	VIL1	TBCA	IL5	SNAP25	KCTD5	ATL1	PDCL	PSMD11	BIRC5
Notch Signaling Pathway (P:00045)	36(9)	3.629	NOTCH2	APH1B	HES1	ADAM17	NOTCH1	NUMB	BPTF	HES5	RFNG
Cellular Component Biogenesis (GO:0044085)	591(229)	3.626	NDOR1	TUBB4B	TWF1	SF3A1	SRSF1	RAP1A	HES1	SAMHD1	IFT46	METTL15	H1FOO	CAMK2D	SDAD1	KCTD1	SNAP29	CNOT7	CENPH	SERPINF2	SLC6A4	TFB1M	CHMP4A	EIF6	DPAGT1	CAPZA2	TMSB4	COX7A2L	WASF1	TUBA8	NRXN3	UBE2C	ASF1A	GABARAPL1	ANG	PRPF19	MYO10	NUDT21	TMEM231	FECH	MEF2A	SLAIN2	VAMP4	RASA1	ATPAF2	CSRP3	NDUFAF6	GTPBP8	MGST1
Biological Oxidations (R:HSA-211859)	99(35)	3.587	ALDH1A1	SULT1C4	CYP4B1	CYP3A4	CYP3A5	MAT1A	CYP46A1	MGST1	PAPSS2	SULT4A1	UGT2A1	GGT1	CYP1A1	UGT1A6	TBXAS1	CYP24A1	ACSS2	FMO1	FMO2	BPNT1	PTGIS	UGDH	GSTP1	ADH4	CYP4A11	CYP39A1	GSS	PTGS1	COMT	PAPSS1	ACSM1	ACSS1	GGT7	MGST2	UGT2B10
Cell Cycle Process (GO:0022402)	244(59)	3.557	TUBB4B	RAD21	PAFAH1B1	E2F8	PRL	CCNB1	RPRM	CDK1	RBBP8	MEN1	PPM1G	UBE2C	CCNE2	FAM83D	SKA1	KLHL13	PLK1	PRPF19	PKIA	CDKN2D	RAD9B	RASA1	NFATC1	ANAPC11	SIRT7	GTPBP8	SPDL1	DDB1	CSNK1D	PPP3CA	HEPACAM	USP37	CSNK2A2	KDM8	CDK5R1	BIRC5	MDM4	CDC27	PTTG1	UBE2L3	MIS18A	CCNA2	IGF1R	BRE	LCMT1	PRKACA	PDXP
Retinol Metabolism (K:hsa00830)	39(12)	3.537	ALDH1A1	ALDH1A2	CYP4A22	RPE65	CYP3A5	CYP3A4	RETSAT	UGT2A1	CYP1A1	UGT1A6	ADH4	CYP4A11
Notch Signaling Pathway (K:hsa04330)	45(10)	3.534	NOTCH2	NUMBL	HES1	ADAM17	NOTCH1	NUMB	CREBBP	HES5	RFNG	SNW1
Mitotic G2 G2 M Phases (R:HSA-453274)	76(13)	3.523	TUBB4B	CEP290	PAFAH1B1	YWHAE	CEP250	CCNB1	CDK1	CENPJ	PLK1	CSNK1D	SDCCAG8	CLASP1	PRKAR2B
Gap Junction (K:hsa04540)	83(25)	3.5	TUBB4B	SOS2	PRKG1	GRM5	GRM1	TJP1	ADCY5	ADCY2	PDGFD	CDK1	PRKG2	PDGFRA	TUBA8	ADCY9	GNAQ	GNAI2	GUCY1A2	PDGFRB	CSNK1D	SRC	PRKCB	GUCY1A3	GNAI1	MAPK1	PRKX
Protein Complex Biogenesis (GO:0070271)	306(105)	3.488	TUBB4B	TWF1	HES1	SAMHD1	H1FOO	CAMK2D	KCTD1	SNAP29	CENPH	SLC6A4	CHMP4A	DPAGT1	CAPZA2	TMSB4	COX7A2L	WASF1	TUBA8	UBE2C	ASF1A	ANG	NUDT21	SLAIN2	VAMP4	RASA1	ATPAF2	NDUFAF6	MGST1	CSNK1D	RAD51	SRR	CYBA	PEX5	CRTC2	ARPC3	ITGB1BP1	ARPC5L	KCTD19	COX19	VIL1	TBCA	IL5	SNAP25	KCTD5	ATL1	PDCL	PSMD11	BIRC5
Cellular Macromolecular Complex Assembly (GO:0006461)	245(98)	3.434	TUBB4B	TWF1	SF3A1	SRSF1	H1FOO	SNAP29	CNOT7	CENPH	EIF6	CAPZA2	TMSB4	COX7A2L	WASF1	TUBA8	UBE2C	ASF1A	ANG	PRPF19	SLAIN2	VAMP4	RASA1	ATPAF2	NDUFAF6	CYBA	ARPC3	OGFOD1	ARPC5L	LSM14A	COX19	VIL1	TBCA	LUC7L3	SNAP25	STRAP	PSMD11	ARFIP2	NAPB	CDC42EP2	SLU7	CAPZB	ATP6V0A2	F2	MIS18A	MAPT	PSMG2	PSMD9	ARPIN
Protein Polymerization (GO:0051258)	79(24)	3.422	TUBB4B	TWF1	CAPZA2	TMSB4	WASF1	TUBA8	UBE2C	ANG	SLAIN2	RASA1	ARPC3	ARPC5L	VIL1	ARFIP2	CDC42EP2	CAPZB	F2	MAPT	ARPIN	UBE2S	PICK1	TBCD	WASL	ARPC1A
Cell Cycle (R:HSA-1640170)	364(140)	3.414	TUBB4B	RAD21	CEP290	CLIP1	SYNE2	PAFAH1B1	CDK6	RFWD2	RBL2	KNTC1	PRIM2	YWHAE	CEP250	CENPH	CCNB1	CDK1	H2AFX	CENPJ	PSMB2	UBE2C	CCNE2	SKA1	PLK1	ATR	CDKN2D	ANAPC11	CSNK1D	CASC5	RPA3	SDCCAG8	CLASP1	RBL1	PRKAR2B	POLD3	ANAPC7	RAD1	HIST1H4D	POT1	PSMC1	FKBP6	PSMD11	BIRC5	BTRC	MCM3	ANAPC5	E2F4	CDC27
Cellular Protein Complex Assembly (GO:0043623)	157(50)	3.35	TUBB4B	TWF1	SNAP29	CENPH	CAPZA2	TMSB4	COX7A2L	WASF1	TUBA8	UBE2C	ANG	SLAIN2	VAMP4	RASA1	ATPAF2	NDUFAF6	CYBA	ARPC3	ARPC5L	COX19	VIL1	TBCA	SNAP25	PSMD11	ARFIP2	NAPB	CDC42EP2	CAPZB	ATP6V0A2	F2	MAPT	PSMG2	PSMD9	ARPIN	NDUFS4	DRC1	UBE2S	PICK1	TBCD	WASL	CCDC151	ARPC1A	CAND1	TCAP	RAC1	RDX	COX15
Protein Localization (GO:0008105)	564(198)	3.349	RAD21	TWF1	CEP290	KCNIP3	RAP1A	HES1	SDAD1	SNAP29	PRL	YWHAE	CCNB1	ATP1B3	KCNAB2	STRADA	CDK1	CHMP4A	NEDD8	TMED10	FAM160A2	PBLD	CHMP2B	AP1M1	TMSB4	SNX24	LYST	CPE	SNX17	RPH3AL	ANG	NAPG	PLK1	NME7	PRPF19	PKIA	PIK3R1	COG7	AP1M2	GABARAPL2	TMEM231	EDA	VPS29	VAMP4	ATP9B	CSRP3	SPDL1	UNC119	SEC61A2
Macromolecular Complex Binding (GO:0044877)	297(98)	3.348	PPARGC1A	PAFAH1B1	RAP1A	GNAO1	H1FOO	YWHAE	CENPH	SLC6A4	HMGB4	EIF6	PLS1	MUM1	WASF1	MEN1	MMP13	COLEC12	ASF1A	MTA3	USH1C	GABARAPL1	SKA1	PLK1	STRN3	SCARB1	MYO10	PIK3R1	FSCN2	MEF2A	SIRT7	SPDL1	DNAJC2	SEC61A2	POLR3A	MAP1LC3A	JAKMIP1	PRKCB	GNAI1	ARPC3	PPIH	NANOG	ITGB1BP1	FBLN5	CCNT1	VIL1	CD81	KDM8	ANKRD54
P53 Signaling Pathway (K:hsa04115)	63(11)	3.348	CASP9	CDK6	RFWD2	CCNB1	EI24	RPRM	CDK1	CCNE2	STEAP3	ATR	GTSE1
Positive Regulation of Nervous System Development (GO:0051962)	40(18)	3.343	RAP1A	HES1	SERPINF1	CAPRIN1	NRXN3	PRPF19	SNW1	TMEM30A	SRPX2	OPRM1	SNX3	MEF2C	FYN	GPR37L1	MAPT	SCN1B	RAPGEF2	SS18L1
Centrosome (GO:0005813)	102(33)	3.337	CEP290	IFT46	SNAP29	CCNB1	CDK1	DYNLRB1	PLK1	NME7	NUDT21	SLAIN2	PCGF5	UNC119	CSNK1D	GNAI1	ATP6V0D1	EYA2	BIRC5	CFAP20	CDC27	CEP41	PRKACA	CIB1	DCTN6	IFT20	CEP120	MZT2B	RILPL2	SPICE1	TBC1D31	RITA1	ZNF274	CCDC151	ATP6V1D
Negative Regulation of Cell Cycle (GO:0045786)	83(33)	3.322	E2F8	CCNB1	RPRM	CDK1	MEN1	PPM1G	UBE2C	PLK1	PRPF19	CDKN2D	HEPACAM	CSNK2A2	CDK5R1	MDM4	LCMT1	PRKACA	HEXIM1	HEXIM2	PSMG2	MSH2	AK1	THAP5	ZNHIT1	LIF	GATA3	HPGD	DDX39B	GADD45A	PCID2	CDKN2B	NR2F2	PKD2	NABP1
Actin Cytoskeleton Organization (GO:0030036)	133(50)	3.32	TWF1	SDAD1	MICAL3	SERPINF2	CAPZA2	TMSB4	WASF1	ABR	PRKCDBP	ANG	FSCN2	MEF2A	RASA1	FHL3	CSRP3	RAC2	PHPT1	DTNBP1	ARPC3	ITGB1BP1	ARPC5L	RHOF	VIL1	ATP2C1	DSTN	CDK5R1	ARFIP2	CDC42EP2	CAPZB	MEF2C	PDXP	ARPIN	CAPN3	EMP2	FOXP1	ACTG1	MYL12A	PICK1	WASL	NTF3	ARPC1A	KIT	FBXO8	S100A10	PAK1	TCAP	RAC1
Regulation of Mrna Metabolic Process (GO:1903311)	32(6)	3.318	SF3A1	SRSF1	CNOT7	PRPF19	NSRP1	SNW1
Neurotrophin Signaling Pathway (K:hsa04722)	124(38)	3.293	MAP3K5	NTRK2	IRAK4	SOS2	PLCG2	RAP1A	CAMK2D	YWHAE	MAPK10	NTRK3	MAP3K3	AKT3	CAMK4	PIK3R1	MAPK8	CRKL	MAPK1	RPS6KA4	PTPN11	KIDINS220	NFKB1	RPS6KA5	IKBKB	CAMK2G	PLCG1	BCL2	RAP1B	MAP2K7	CALM1	BAD	YWHAH	MAPK11	BRAF	SH2B1	ZNF274	NTF3	TP73	PIK3CB
Generation of Precursor Metabolites and Energy (GO:0006091)	116(44)	3.281	PPARGC1A	ENO1	HK1	PPP1CB	NDUFS1	PTH	COX7A2L	PRKCDBP	PYGM	MTFR2	CISD1	SDHAF2	SUCLA2	ENTPD5	UQCR10	SUCLG2	STK40	BPGM	NDUFAB1	COX19	MT3	SDHB	CROT	UQCRB	MDH1B	MSH2	TBRG4	CAT	NDUFS4	SUCLG1	PDHB	PGM1	GAPDHS	POMC	MDH2	PTGES3	SCO2	CYB561	PGAM2	PGK1	MDH1	SNCA	PPIF	ACOX1
Cellular Protein Localization (GO:0008104)	336(109)	3.25	RAD21	TWF1	CEP290	KCNIP3	HES1	PRL	YWHAE	CCNB1	ATP1B3	KCNAB2	STRADA	CDK1	CHMP4A	PBLD	AP1M1	TMSB4	CPE	RPH3AL	NAPG	PLK1	NME7	PRPF19	PKIA	PIK3R1	COG7	AP1M2	EDA	VAMP4	ATP9B	CSRP3	SPDL1	PPP3CA	PEX5	EHD1	HEPACAM	ITGB1BP1	STX7	C29H11ORF73	TMEM30A	MT3	SYTL2	CDK5R1	CLTC	RAB3C	SEC23A	VAPA	ZFYVE27
Apoptosis (K:hsa04210)	79(22)	3.246	CASP9	IRAK4	CAPN2	MYD88	CASP7	AKT3	CASP6	CAPN1	PIK3R1	BIRC2	PPP3CA	PRKAR2B	RIPK1	PRKX	NFKB1	ENDOG	IKBKB	BCL2	CHUK	MAP3K14	PRKACA	BAD
Actin Filament Based Process (GO:0030029)	142(53)	3.245	TWF1	SDAD1	MICAL3	SERPINF2	CAPZA2	TMSB4	WASF1	STC1	SNTA1	ABR	PRKCDBP	ANG	FSCN2	MEF2A	RASA1	FHL3	CSRP3	RAC2	PHPT1	DTNBP1	ARPC3	ITGB1BP1	ARPC5L	RHOF	VIL1	ATP2C1	DSTN	CDK5R1	ARFIP2	CDC42EP2	CAPZB	MEF2C	SCN1B	PDXP	ARPIN	CAPN3	EMP2	FOXP1	ACTG1	MYL12A	PICK1	WASL	NTF3	ARPC1A	KIT	FBXO8	S100A10
Cilium Morphogenesis (GO:0060271)	46(16)	3.237	CEP290	ASAP1	IFT46	IFT43	TMEM231	TMEM216	C7H5ORF30	ATP6V0D1	TTLL1	CFAP20	CEP41	IFT20	ATG3	CCDC151	TBC1D7	ATP6V1D
Toll Receptor Signaling Pathway (P:00054)	50(21)	3.235	IRAK4	MYD88	MAPK8	MAPK1	TLR9	TLR10	NFKB1	IKBKB	CHUK	TIRAP	TICAM2	TICAM1	MAP2K3	TLR2	CD14	TLR3	TLR4	TNFAIP3	MAPK9	UBE2N	TRAF6
Transmembrane Transport of Small Molecules (R:HSA-382551)	396(175)	3.23	SLC34A3	SLC24A3	SLC7A2	ABCC5	SLC34A2	SLCO1C1	SLC6A11	GABRB2	HK1	GNG8	ADCY5	SLC12A1	ADCY2	ATP1B3	SLC24A2	SLC36A2	ATP9A	ABCC9	SLC17A1	SLC28A1	ABCC1	ATP6V1A	ATP10A	ADCY9	MYO5B	ATP8A1	ABCC8	NUP155	STEAP3	ABCA9	SLC20A2	GABRA6	GABRA2	SLC38A3	SLCO4C1	SLC2A12	SLC9A9	SLC6A7	ATP6V0D2	ATP9B	CFTR	SLC43A2	NUP62	SLCO3A1	ATP6V0C	GABRA4	SLC39A1
Negative Regulation of Cellular Component Organization (GO:0051129)	125(50)	3.223	TWF1	DPP4	CCNB1	CHMP4A	CAPZA2	PBLD	TMSB4	PLK1	UNC119	SDHAF2	PEX5	ITGB1BP1	VIL1	CSNK2A2	MT3	STRAP	CDK5R1	VIM	LMO4	SNX3	CAV1	CAPZB	LCMT1	CIB1	PSMG2	MSH2	RAPGEF2	ARPIN	DNMT1	TRIP12	PICK1	TBCD	PRKCSH	TBC1D7	LIF	NFE2	APOA1	APOC3	RDX	FKBP4	SAR1A	PCID2	ATG5	CSK	SNCA	PPIF	VDAC2
Angiogenesis (P:00005)	140(53)	3.222	CASP9	NOTCH2	PLCG2	PRKCE	NOTCH1	PRKD2	FZD1	PDGFD	PIK3C2G	AKT3	ETS1	PDGFRA	HIF1A	PRKCH	PIK3R1	MAPK8	RASA1	PDGFRB	SRC	PRKCB	KDR	CRKL	MAPK1	MAP2K4	WNT2	FGF2	PTPN11	PRKCI	FRZB	BIRC5	PLCG1	PIK3C2B	EPHB3	PDGFA	ARHGAP1	EPHB1	PDGFC	BRAF	PRKCQ	GRB7	RBPJ	PRKCG	PIK3CB	WNT10A	ARAF	APC2	PAK1
Regulation of Mrna Processing (GO:0050684)	31(6)	3.222	SF3A1	SRSF1	CNOT7	PRPF19	NSRP1	SNW1
Immune System (R:HSA-168256)	795(289)	3.208	CASP9	IRAK4	PLCG2	PRKG1	RAP1A	ADAM17	CAMK2D	PRL	MYD88	MAPK10	C7	DZIP3	UBE2E3	MAP3K3	TPP2	CDK1	HCST	TYROBP	KLRC1	AKT3	CREBBP	CAPZA2	ENAH	DYNC1I1	SPSB2	AP1M1	HERC2	ERAP1	PJA2	PSMB2	CUL3	DYNC2H1	MX1	UBE2C	ITGAL	KLRD1	NUP155	IFIT2	IFIT3	ATF1	KLHL13	TXNIP	UBE2E2	CD44	PARK2	PIK3R1	SPSB1
Signalling by Ngf (R:HSA-187037)	207(74)	3.208	CASP9	NTRK2	SOS2	APH1B	RAP1A	ADAM17	PRKCE	VAV3	YWHAE	MYD88	ADCY5	SORCS3	ADCY2	CDK1	AKAP13	AKT3	ADCY9	ABR	ATF1	CAMK4	PIK3R1	OBSCN	MAPK8	MEF2A	AKT1S1	DUSP6	SRC	PDPK1	MAPK1	ARHGEF3	PRKAR2B	AP2A1	MCF2	LINGO1	TIAM1	PRKCI	RALB	KIDINS220	CLTC	RPS6KA5	DNM2	IKBKB	TIAM2	TRIO	PLCG1	ARHGEF18	ARHGAP4
Anatomical Structure Morphogenesis (GO:0009653)	505(225)	3.185	CEP290	ASAP1	ESR2	ARHGAP15	RAP1A	E2F8	IFT46	IFT43	THBS2	CAPN2	CXCL9	PRL	RPE65	SERPINF1	SERPINF2	CAPRIN1	CFDP1	PBLD	CCL2	STC1	MEN1	CPE	MMP13	NRXN3	ABR	ANG	ANG2	STK4	MYO10	ANPEP	FSCN2	TMEM231	EDA	MEF2A	RASA1	NFATC1	GTF2I	CSRP3	MFGE8	SDHAF2	TMEM216	CSNK1D	C7H5ORF30	DUSP6	PRKCB	EHD1	IL7
Cytoskeleton Organization (GO:0007010)	251(80)	3.183	TUBB4B	TWF1	PAFAH1B1	CAPN2	SDAD1	CCNB1	MICAL3	SERPINF2	CAPZA2	TMSB4	CCL2	WASF1	ABR	PRKCDBP	ANG	SKA1	PLK1	FSCN2	MEF2A	SLAIN2	RASA1	FHL3	CSRP3	SPDL1	RAC2	PHPT1	CSNK1D	DTNBP1	ARPC3	ITGB1BP1	ARPC5L	TTLL1	RHOF	TPPP3	VIL1	ATP2C1	DSTN	CDK5R1	BIRC5	ARFIP2	VIM	CDC42EP2	CAPZB	MEF2C	KRT25	MAPT	PDXP
Fas Signaling Pathway (P:00020)	29(6)	3.181	CASP9	MAPK10	CASP7	PARP4	CASP6	MAPK8
Cell Cycle (GO:0022403)	361(153)	3.162	TUBB4B	RAD21	PAFAH1B1	E2F8	H1FOO	PRL	CCNB1	PPP1CB	RPRM	CDK1	RBBP8	MEN1	PPM1G	UBE2C	CCNE2	FAM83D	SKA1	KLHL13	PLK1	PRPF19	PKIA	BANP	CDKN2D	ANXA11	RAD9B	RASA1	BLCAP	NFATC1	ANAPC11	SIRT7	GTPBP8	SPDL1	DDB1	CSNK1D	RAD51	PPP3CA	MTUS1	GNAI1	MAPK1	HEPACAM	AFAP1L2	NANOG	CCNT1	USP37	URGCP	CSNK2A2	KDM8
Calcium Ion Binding (GO:0005509)	188(74)	3.152	KCNIP3	THBS2	CAPN2	LTBP2	CDH18	OIT3	FKBP9	CDH13	SYT1	PSPH	PNLIPRP2	PLS1	COMP	MMP13	CRELD2	VSNL1	CAPN1	DYSF	NELL2	ANXA11	EFCC1	NCALD	SRR	KCNIP4	EHD1	MYL12B	MMP20	FBLN5	VIL1	ATP2C1	F9	LPO	ENPP2	MYL2	CLEC3B	CABP2	CDK5R1	S100A7	PLCG1	RASGRP2	F2	GPD2	CALB2	ACTN3	PCDH18	PLCB4	DSC1
Organelle Localization (GO:0051640)	95(33)	3.15	PAFAH1B1	RAP1A	SDAD1	PLIN5	SNAP29	CCNB1	SYT1	EIF6	TMED10	MEF2A	SPDL1	VPS33B	IL13	DTNBP1	SNAP25	BIRC5	RAB3C	NAPB	RAP1B	MAPT	AP3S2	IFT20	CEP120	AP3B1	TMEM106B	AP3D1	RHOT1	WASL	LIN7A	MTM1	RAB11A	KIT	BTBD9
Cell Projection Organization (GO:0030030)	198(78)	3.146	CEP290	ASAP1	RAP1A	IFT46	IFT43	CAPRIN1	NME7	MYO10	TMEM231	MEF2A	RAC2	TMEM216	C7H5ORF30	EHD1	ATP6V0D1	DTNBP1	TTLL1	VIL1	TMEM30A	MT3	SNAP25	ATL1	CDK5R1	DNM2	VAPA	PPP1R16B	ARFIP2	ZFYVE27	VIM	CFAP20	GAP43	SDC2	SNX3	CDC42EP2	CAPZB	GPM6A	ISPD	CEP41	MEF2C	FYN	MAPT	SCN1B	CIB1	RAPGEF2	ARPIN	IFT20	EMP2
Cellular Macromolecule Localization (GO:0070727)	339(109)	3.146	RAD21	TWF1	CEP290	KCNIP3	HES1	PRL	YWHAE	CCNB1	ATP1B3	KCNAB2	STRADA	CDK1	CHMP4A	PBLD	AP1M1	TMSB4	CPE	RPH3AL	NAPG	PLK1	NME7	PRPF19	PKIA	PIK3R1	COG7	AP1M2	EDA	VAMP4	ATP9B	CSRP3	SPDL1	PPP3CA	PEX5	EHD1	HEPACAM	ITGB1BP1	STX7	C29H11ORF73	TMEM30A	MT3	SYTL2	CDK5R1	CLTC	RAB3C	SEC23A	VAPA	ZFYVE27
Regulation of Neurogenesis (GO:0050767)	72(39)	3.141	RAP1A	HES1	SERPINF1	CAPRIN1	PRPF19	NTM	EDNRB	SNW1	TMEM30A	MT3	SNAP25	CDK5R1	DNM2	VIM	SDC2	OPRM1	SNX3	MEF2C	F2	FYN	GPR37L1	MAPT	SCN1B	CIB1	RAPGEF2	SS18L1	APP	DPYSL2	NTF3	PRKCSH	LIF	GATA3	ADRA2B	FKBP4	PAX6	YWHAG	SLC39A12	CFL2	NEFL
Positive Regulation of Lipid Biosynthetic Process (GO:0046889)	20(4)	3.112	LEP	PLIN5	PRL	SCARB1
Energy Derivation by Oxidation of Organic Compounds (GO:0015980)	83(29)	3.105	PPARGC1A	PPP1CB	NDUFS1	PTH	PRKCDBP	PYGM	MTFR2	CISD1	SDHAF2	SUCLA2	UQCR10	SUCLG2	STK40	NDUFAB1	COX19	MT3	SDHB	UQCRB	MDH1B	TBRG4	CAT	NDUFS4	SUCLG1	PDHB	PGM1	POMC	MDH2	PTGES3	SCO2
Regulation of Nervous System Development (GO:0051960)	84(42)	3.104	RAP1A	HES1	SERPINF1	CAPRIN1	NRXN3	PRPF19	NTM	EDNRB	SNW1	TMEM30A	MT3	SNAP25	CDK5R1	DNM2	VIM	SRPX2	SDC2	OPRM1	SNX3	MEF2C	F2	FYN	GPR37L1	MAPT	SCN1B	PRKACA	CIB1	RAPGEF2	SS18L1	APP	DPYSL2	NTF3	PRKCSH	LIF	GATA3	ADRA2B	FKBP4	SFRP5	PAX6	YWHAG	SLC39A12	CFL2
Regulation of Cell Projection Organization (GO:0031344)	69(41)	3.099	RAP1A	CAPRIN1	MYO10	RAC2	VIL1	TMEM30A	MT3	SNAP25	CDK5R1	DNM2	PPP1R16B	VIM	GAP43	SDC2	SNX3	CDC42EP2	CAPZB	GPM6A	MEF2C	FYN	MAPT	SCN1B	CIB1	RAPGEF2	ARPIN	IFT20	SS18L1	ATG3	DPYSL2	PIFO	CCDC151	PRKCSH	TBC1D7	GATA3	RAC1	FKBP4	F2RL1	ATG5	SLC39A12	CFL2	NEFL
In Utero Embryonic Development (GO:0001701)	87(37)	3.094	SRSF1	E2F8	CAPN2	PRL	CCNB1	RBBP8	STK4	PRPF19	MAFG	TMEM231	MAPK1	WNT2	ACVR1	ENDOG	EIF2S2	WDR74	VIM	PLCG1	GINS4	MSH2	RDH10	HOPX	FOXP1	CITED2	PRKCSH	RBPJ	LIF	GATA3	NFE2	SCO2	INSL3	ZBTB18	NR2F2	BYSL	NASP	PKD2	TMEM100
Cell Projection Part (GO:0044463)	152(66)	3.089	TWF1	CEP290	DPP4	KCNAB2	SIGMAR1	ANG	RGS7	SPEF1	NME7	MYO10	TMEM231	BASP1	TMEM216	C7H5ORF30	TMEM57	DTNBP1	VIL1	SNAP25	ODF1	CDK5R1	KCNQ3	DNM2	GNAT1	ZFYVE27	CFAP20	GAP43	RASGRP2	GPM6A	CEP41	MAPT	SCN1B	PRKACA	PDXP	CIB1	HOMER1	CASR	IFT20	TPM3	DRC1	LDHA	AK1	RAB28	APP	GNGT1	AP3D1	EVC2	PIFO
Cellular Localization (GO:0051641)	650(206)	3.083	RAD21	TWF1	CEP290	KCNIP3	PAFAH1B1	RAP1A	HES1	IFT46	IFT43	CAMK2D	CXCL9	SDAD1	PLIN5	SNAP29	PRL	YWHAE	CCNB1	ATP1B3	KCNAB2	MICAL3	STRADA	SYT1	RANBP1	CDK1	CHMP4A	EIF6	TMED10	FAM160A2	PBLD	CHMP2B	AP1M1	TMSB4	HIF1A	LYST	CPE	NRXN3	ABR	RPH3AL	ANG	NAPG	PLK1	NME7	PRPF19	PKIA	MYO10	PIK3R1	COG7
Neurogenesis (GO:0022008)	214(85)	3.083	ESR2	RAP1A	HES1	YWHAE	RPE65	SERPINF1	CAPRIN1	CCL2	TRPC4	EIF2B4	PRPF19	DUSP10	FSCN2	MEF2A	NTM	PEX5	EHD1	EDNRB	SNW1	DTNBP1	WNT2	FGF2	TMEM30A	MT3	SNAP25	ATL1	CDK5R1	FAIM2	DNM2	GNAT1	VAPA	ZFYVE27	VIM	PRDM6	GAP43	LMO4	SDC2	OPRM1	SNX3	CAPZB	GPM6A	ISPD	MEF2C	F2	FYN	GPR37L1	MAPT
Regulation of Protein Modification Process (GO:0031399)	269(128)	3.065	RAP1A	HES1	YWHAE	CCNB1	PRKAB1	STRADA	PBLD	BMP3	SNTA1	MEN1	UBE2C	CCNE2	PLK1	DUSP10	PKIA	CDKN2D	FECH	UNC119	GDF10	CSNK1D	DUSP6	MAPK1	GH1	AFAP1L2	IL4	SNW1	PRKAR2B	ITGB1BP1	CCNT1	IL5	FGF2	CD81	PDE5A	MT3	ANKRD54	PRR5L	GSTP1	ISG15	STRAP	CDK5R1	BCCIP	SOCS5	NXN	CAV1	PDGFA	F2	CCNA2
Death Pathway (B:M14971)	29(11)	3.059	CASP9	CASP7	CASP6	BIRC2	GAS2	RIPK1	NFKB1	BCL2	CHUK	MAP3K14	SPTAN1
Regulation of Anatomical Structure Size (GO:0090066)	112(41)	3.059	TWF1	ADRA2A	SERPINF2	EDN2	CAPZA2	TMSB4	WASF1	SNTA1	P2RX4	RASA1	GUCY1A3	EDNRB	ARPC3	ITGB1BP1	ARPC5L	VIL1	DSTN	MT3	CDK5R1	DNM2	ARFIP2	AVPR2	CAV1	CDC42EP2	CAPZB	ATP1A2	MAPT	PDXP	CASR	ARPIN	AGTR1	PICK1	WASL	KNG1	ARPC1A	ADRA2B	CHRM3	RAC1	RDX	CFL1	F2RL1
Macromolecule Localization (GO:0033036)	649(221)	3.057	RAD21	TWF1	CEP290	SRSF1	KCNIP3	RAP1A	HES1	SDAD1	PLIN5	SNAP29	PRL	YWHAE	CCNB1	ATP1B3	KCNAB2	STRADA	CDK1	CHMP4A	NEDD8	TMED10	FAM160A2	PBLD	SIGMAR1	CHMP2B	AP1M1	TMSB4	SNX24	LYST	CPE	SNX17	ATP8A1	RPH3AL	ANG	NAPG	PLK1	SLC22A9	SCARB1	NME7	PRPF19	PKIA	PIK3R1	PLA2R1	COG7	AP1M2	GABARAPL2	TMEM231	EDA
Regulation of Cell Development (GO:0060284)	116(53)	3.057	RAP1A	HES1	PRL	SERPINF1	CAPRIN1	TYROBP	PBLD	PRPF19	DUSP10	NTM	SDHAF2	GPR68	EDNRB	SNW1	ITGB1BP1	FGF2	TMEM30A	PDE5A	MT3	SNAP25	FRZB	STRAP	CDK5R1	DNM2	VIM	SDC2	OPRM1	SNX3	MEF2C	F2	FYN	GPR37L1	MAPT	SCN1B	CIB1	RAPGEF2	SS18L1	APP	DPYSL2	NTF3	PRKCSH	LIF	GATA3	S100A10	ADRA2B	RAC1	APOA1
Mitotic Cell Cycle (GO:0000278)	181(58)	3.041	RAD21	PAFAH1B1	E2F8	CCNB1	RPRM	CDK1	RBBP8	UBE2C	CCNE2	FAM83D	SKA1	KLHL13	PLK1	PKIA	CDKN2D	RASA1	NFATC1	ANAPC11	SIRT7	GTPBP8	SPDL1	DDB1	PPP3CA	AFAP1L2	NANOG	USP37	CSNK2A2	KDM8	BIRC5	ASNS	CDC27	PTTG1	MIS18A	CCNA2	IGF1R	LCMT1	PDXP	CIB1	PSMG2	DCTN6	MSH2	CCNG1	PLCB1	SPICE1	UBE2S	APP	WASL
a Accession code for each gene set is in parentheses: B – Biocarta, Gene Ontology – GO, KEGG – K, P – Panther, Reactome – R.
b Total number of genes included in a gene set, with the number of leading edge genes (LEG) listed in parentheses.
c Normalized enrichment score (NES) for each gene set, calculated by Kolmogorov-Smirnov-like statistics.
d Leading edge gene identified by each gene set, listed in order of significance and identified by gene symbols as listed in the National Center for Biotechnology Information gene database (https://www.ncbi.nlm.nih.gov/gene/; accessed: 9 January, 2022).
[truncated: 242 more columns]
